# Supplementary material for: Light Triggers the Antiproliferative Activity of Naphthalimide-Conjugated (η6-arene)ruthenium(II) Complexes
Source: Int J Mol Sci. 2022 Jul 10;23(14):7624. doi: 10.3390/ijms23147624 (PMC9322830; doi:10.3390/ijms23147624)
Supplement: Supplementary file 1 [file ijms-23-07624-s001.zip]

Archive with 1 entries (1 files):
- ijms-1774491-supplementary.pdf
